# Supplementary material for: A Clinical Validation of a Diagnostic Test for Esophageal Adenocarcinoma Based on a Novel Serum Glycoprotein Biomarker Panel: PromarkerEso
Source: Proteomes. 2025 Jun 4;13(2):23. doi: 10.3390/proteomes13020023 (PMC12196998; doi:10.3390/proteomes13020023)
Supplement: Supplementary file 1 [file proteomes-13-00023-s001.zip]

Archive with 1 entries (1 files):
- proteomes-3588418-supplementary.pdf
